# Supplementary material for: Diagnostic and Prognostic Value of pH- and Oxygen-Sensitive Magnetic Resonance Imaging in Glioma: A Retrospective Study
Source: Cancers (Basel). 2022 May 20;14(10):2520. doi: 10.3390/cancers14102520 (PMC9139712; doi:10.3390/cancers14102520)
Supplement: Supplementary file 1 [file cancers-14-02520-s001.zip]

Archive with 1 entries (1 files):
- cancers-1720715-supplementary.pdf
